# Supplementary material for: Dolosigranulum pigrum Modulates Immunity against SARS-CoV-2 in Respiratory Epithelial Cells
Source: Pathogens. 2021 May 21;10(6):634. doi: 10.3390/pathogens10060634 (PMC8224358; doi:10.3390/pathogens10060634)
Supplement: Supplementary file 1 [file pathogens-10-00634-s001.zip]

Archive with 1 entries (1 files):
- pathogens-1203262-supplementary.pptx
